# Supplementary material for: Min pig skeletal muscle response to cold stress
Source: PLoS One. 2022 Sep 26;17(9):e0274184. doi: 10.1371/journal.pone.0274184 (PMC9512212; doi:10.1371/journal.pone.0274184)
Supplement: S1 Table — (XLSX) [file pone.0274184.s003.xlsx]

## Sheet: Sheet1
Table S1 Primer sequence for qRT-PCR
No.	Transcript	Primer sequence (5′-3′)	Group
1	CISH	1F: CGGGAATCTGGCTGGTAT	A vs C
		1R: TGGAGTCGGCGTACTCAAT
2	PNMT	2F: AGGGCACCTGCTCCTCATCG	A vs C
		2R: GCAAGTCCCGCACCTCGTAG
3	IER5	3F: GCTCGACCCCGCTCAAGAAAC	A vs C
		3R: AGAGTCCTGAGAAGCTGGAACCGA
4	RCAN1	4F: GCGAGACTCCAACTACATAA	A vs C
		4R: CAGGAGGTGAGATCAGAAA
5	TRIB1	5F: AAAGCCAGGTGCCTCATTC	A vs C
		5R: CACGTACCCAGGTTCCAAGA
6	ANKRD1	6F: CAAGGACCGAGAAGGAGA	A vs C
		6R: GCCAGTTCAGCACCAGAT
7	RETREG1	7F: ACCTGATTTCCGTCATAATACTTG	A vs C
		7R: TGATTCTGCGATACAGTGGC
8	OTUD1	8F: TCATCGCTGCTGCTCAAGACG	A vs C
		8R: TGAATCATGGTAGACACGGTGGG
9	CCDC146	9F: CCAGGGAAAGATATGACC	A vs C
		9R: TCTGTGAGCCGAGACACC
10	NEU3	10F: ACCAGTAAGAAACGGAGGG	A vs C
		10R: CAGCCAAATCAGAGTAACCA
11	lncRNA15408	11F: TTATCCCTACTTTCTGTTGC	A vs C
		11R: CTCTTTCCGCTGTACCTG
12	lncRNA44404	12F: CTGTTCATCCCTTCTTTGG	A vs C
		12R: TGCTTCTGTTTCTGTGGC
13	lncRNA19130	13F: ACAATGAGCCAGAAGAGG	A vs C
		13R: TGGACAGAACTGACCACC
14	lncRNA17360	14F: ACTGGGTTCGAGACAGTTA	A vs C
		14R: GTATGTTGGCATTTGGACT
15	lncRNA62701	15F: CAAACGGTGAGTGTCCAG	A vs C
		15R: AGGCGGTGCTCGTAGTGT
16	lncRNA80413	16F: ACCAGACACCACTCACCCTA	A vs C
		16R: CTCCGCTGATACCTCCCT
17	SRXN1	18F: TCCACTCGGGTTGTATCGC	B vs C
		18R: TGTCCACGAGGCTCTGCA
18	CSF1	19F: TTGCCTTTGAGTTTGTAGACC	B vs C
		19R: TTGGCATTGGGAGTGTTG
19	GPRC5A	20F: GTGGATTGCCCTGCTCTT	B vs C
		20R: ATGGTGTTCCGTTGCTTG
20	IL1R1	21F: CGGGTCCACCTCTAACTC	B vs C
		21R: GTAGTCGTCCCTGCCACA
21	CD209	22F: TCTTCGTCTCATTGGGTTTC	B vs C
		22R: TGGGTCTCCTGCTGGTCT
22	ARID5B	23F: GGGCAACCCAGGTATCAT	B vs C
		23R: TCATCCCTCGCAATCAGT
23	MMP19	24F: CCCCAAGAGGCTGAATAG	B vs C
		24R: GGTAGCTGCTGAAGTCCAT
24	ITGA5	25F: CTCGCCAGGCTAGTTCCA	B vs C
		25R: AAGGATGGTGACATAACCGTAG
25	lncRNA136460	26F: AGGAGGGAACAGATGGATTG	B vs C
		26R: GTGAGGGCTGGCTTGTATTT
26	lncRNA75963	27F: TAGACAGAGGCTCCCTTCAT	B vs C
		27R: CTGGGTTGCACAACTTCC
27	β-actin	28F: CGGGACCTGACCGACTACCT
		28R: GGGCCGTGATCTCCTTCTG
