# Supplementary material for: Min pig skeletal muscle response to cold stress
Source: PLoS One. 2022 Sep 26;17(9):e0274184. doi: 10.1371/journal.pone.0274184 (PMC9512212; doi:10.1371/journal.pone.0274184)
Supplement: S2 Table — (XLSX) [file pone.0274184.s004.xlsx]

## Sheet: filter.stat
Table S2 Data filtering statistical analysis table
	Adaptation group			Acute cold stress group			Control group
#Sample	A1	A2	A3	B1	B2	B3	C1	C2	C3
Raw Reads Number	107254066	97884210	94877250	101480476	92087148	105283718	99905652	107958612	106009236
Raw Bases Number	16088109900	14682631500	14231587500	15222071400	13813072200	15792557700	14985847800	16193791800	15901385400
Clean Reads Number	103160370	94092246	91021462	98014196	88468298	101389092	96000124	103898140	101553820
Clean Reads Rate(%)	96.18	96.13	95.94	96.58	96.07	96.3	96.09	96.24	95.8
Clean Bases Number	15474055500	14113836900	13653219300	14702129400	13270244700	15208363800	14400018600	15584721000	15233073000
Low-quality Reads Number	341952	289660	317882	315282	243668	333818	322552	370038	388660
Low-quality Reads Rate(%)	0.32	0.3	0.34	0.31	0.27	0.32	0.32	0.34	0.37
Ns Reads Number	851294	890366	926952	774300	823262	891200	921248	1161068	1139252
Ns Reads Rate(%)	0.79	0.91	0.98	0.76	0.9	0.85	0.92	1.07	1.07
Adapter Polluted Reads Number	2537246	2329082	2409434	2114486	2251108	2356650	2015354	2444310	2404096
Adapter Polluted Reads Rate(%)	2.37	2.38	2.54	2.08	2.44	2.24	2.02	2.26	2.27
rRNA Mapping Reads Number	363204	282856	201520	262212	300812	312958	646374	85056	523408
rRNA Mapping Rate(%)	0.34	0.29	0.21	0.26	0.33	0.3	0.65	0.08	0.49
Raw Q30 Bases Rate(%)	92.8	92.37	93.08	92.61	92.53	92.71	92.14	92.67	91.89
Clean Q30 Bases Rate(%)	93.15	92.76	93.45	92.95	92.92	93.04	92.45	93.08	92.28
