# Supplementary material for: Min pig skeletal muscle response to cold stress
Source: PLoS One. 2022 Sep 26;17(9):e0274184. doi: 10.1371/journal.pone.0274184 (PMC9512212; doi:10.1371/journal.pone.0274184)
Supplement: S3 Table — (XLSX) [file pone.0274184.s005.xlsx]

## Sheet: Sheet1
Table S3 The differentially expressed mRNA between A vs C group
GeneName	Log2FoldChange	pval	padj	Up/Down	Significant	Biotype	Position
NTSR2	7.17657	1.67515e-05	0.00340272	up	yes	protein_coding	chr3:125083396-125091828:+
ARC	5.70968	0.000296684	0.0274179	up	yes	protein_coding	chr4:1517981-1521403:+
MMP25	4.69712	7.32902e-06	0.00176923	up	yes	protein_coding	chr3:39130781-39142303:-
FOSL1	4.05789	1.96059e-05	0.00386764	up	yes	protein_coding	chr2:6430153-6439029:+
AREG	4.00203	6.27874e-05	0.00864528	up	yes	protein_coding	chr8:70417919-70429494:+
CISH	3.68983	1.76669e-09	1.20818e-06	up	yes	protein_coding	chr13:33081637-33125598:-
SLC28A1	3.38773	0.000310168	0.0280326	up	yes	protein_coding	chr7:52606449-52652954:-
ENSSSCG00000034015	3.25302	3.56997e-13	6.10346e-10	up	yes	pseudogene	chr13:23868073-23873589:-
SLCO4A1	3.13376	4.58303e-05	0.00717752	up	yes	protein_coding	chr17:61947595-61970779:+
SNORA42	2.91674	6.48307e-05	0.00880839	up	yes	snoRNA	chr3:126088580-126088713:+
RTKN2	2.84882	0.000254614	0.0247567	up	yes	protein_coding	chr14:65687031-65775201:-
PNMT	2.81045	2.63067e-06	0.000782186	up	yes	protein_coding	chr12:22648485-22650364:-
IER5	2.73133	8.20475e-15	2.10411e-11	up	yes	protein_coding	chr9:122633781-122635948:+
RCAN1	2.69388	4.0598e-06	0.00111054	up	yes	protein_coding	chr13:198106257-198205629:-
TRIB1	2.66648	4.13513e-10	3.39346e-07	up	yes	protein_coding	chr4:14287252-14298100:-
ANKRD1	2.65665	1.09365e-09	8.01334e-07	up	yes	protein_coding	chr14:102591057-102613145:-
RETREG1	2.63544	7.3301e-06	0.00176923	up	yes	protein_coding	chr16:5726494-5879466:-
OTUD1	2.60525	1.74148e-13	3.24802e-10	up	yes	protein_coding	chr10:51619680-51621116:-
SRXN1	2.59907	9.0158e-05	0.0114887	up	yes	protein_coding	chr17:34582410-34589300:+
GPA33	2.58922	2.02779e-05	0.00396211	up	yes	protein_coding	chr4:83904651-83941558:+
C11orf52	2.49852	5.26662e-05	0.00783972	up	yes	protein_coding	chr9:39647797-39655223:+
ATF3	2.39934	1.38067e-09	9.76752e-07	up	yes	protein_coding	chr9:130772262-130785599:-
ITPKC	2.30598	9.72335e-05	0.01209	up	yes	protein_coding	chr6:48942974-48961783:+
LIPG	2.25179	0.000168158	0.0182536	up	yes	protein_coding	chr1:99081904-99110876:+
OSGIN1	2.22342	9.43661e-10	7.17042e-07	up	yes	protein_coding	chr6:4641956-4653497:-
MAFF	2.19176	6.59867e-05	0.00884826	up	yes	protein_coding	chr5:9683657-9695934:-
ABRA	2.1463	2.35256e-08	1.30446e-05	up	yes	protein_coding	chr4:30711963-30722936:+
ITGA5	2.09321	0.000552979	0.0403734	up	yes	protein_coding	chr5:19583451-19611209:-
THOC6	2.08835	6.81691e-05	0.00908155	up	yes	protein_coding	chr3:39157551-39164625:-
SDC4	2.07625	0.000537077	0.0400108	up	yes	protein_coding	chr17:47646933-47670461:-
CPM	2.06556	0.000751973	0.04845	up	yes	protein_coding	chr5:33168646-33264846:-
SLC19A2	2.05378	0.000342427	0.0295434	up	yes	protein_coding	chr4:81510128-81536464:+
GADD45A	2.04108	0.000474181	0.0368496	up	yes	protein_coding	chr6:144938287-144944249:-
SLC4A10	2.03773	5.20437e-07	0.000194132	up	yes	protein_coding	chr15:68342616-68656296:+
CIART	1.99695	4.01074e-06	0.00111054	up	yes	protein_coding	chr4:98797378-98814553:-
CTSL	1.98659	0.000335205	0.0293892	up	yes	protein_coding	chr10:27666976-27675171:-
HES2	1.97675	5.63817e-05	0.008089	up	yes	protein_coding	chr6:67276777-67279603:-
SLC20A1	1.96163	7.57931e-08	3.88743e-05	up	yes	protein_coding	chr3:43844722-43860535:-
SLC2A5	1.96123	2.34308e-05	0.00437005	up	yes	protein_coding	chr6:69507826-69535528:-
MYLK4	1.94041	0.000225781	0.023277	up	yes	protein_coding	chr7:1545015-1640985:-
GADD45B	1.91291	5.6439e-06	0.00141208	up	yes	protein_coding	chr2:76106916-76111479:-
THBS2	1.90048	8.37036e-06	0.00195144	up	yes	protein_coding	chr1:855024-883694:+
PRKG1	1.89089	0.000658584	0.044908	up	yes	protein_coding	chr14:97558535-98793356:-
HBEGF	1.8443	9.55353e-12	1.225e-08	up	yes	protein_coding	chr2:142102458-142115196:-
ENSSSCG00000038646	1.84367	6.27351e-06	0.00155069	up	yes	protein_coding	chr10:13444339-13477179:-
MICALL2	1.79448	0.000379991	0.0313088	up	yes	protein_coding	chr3:947447-971132:-
PPL	1.77166	0.000741782	0.0483124	up	yes	protein_coding	chr3:37460881-37511876:+
RRAD	1.76939	0.000242194	0.0242383	up	yes	protein_coding	chr6:27600830-27605186:-
ENSSSCG00000013411	1.75766	0.000259294	0.0248583	up	yes	protein_coding	chr2:49876885-49894632:-
ADRB2	1.68547	5.00461e-05	0.0075496	up	yes	protein_coding	chr2:150033550-150035599:+
PER1	1.66106	4.50849e-06	0.00120125	up	yes	protein_coding	chr12:53341329-53376723:-
CSRNP1	1.65863	5.71859e-05	0.00813153	up	yes	protein_coding	chr13:23833132-23845204:-
U1	1.64776	0.000349019	0.0298353	up	yes	snRNA	chr12:34968948-34969111:-
GADD45G	1.64013	1.30104e-10	1.24796e-07	up	yes	protein_coding	chr14:1165165-1167124:+
BTG2	1.53933	2.61165e-07	0.000109348	up	yes	protein_coding	chr9:64031841-64038694:+
PPP1R15A	1.53025	1.30032e-05	0.00280815	up	yes	protein_coding	chr6:54172050-54179043:+
FDXACB1	1.50307	0.000304101	0.0278524	up	yes	protein_coding	chr9:39624123-39629861:-
IFRD1	1.45009	6.93955e-11	7.11859e-08	up	yes	protein_coding	chr18:33198006-33221001:-
TEX14	1.4104	0.000266674	0.0251368	up	yes	protein_coding	chr12:34815476-34912269:-
BCL2L11	1.41024	3.5812e-06	0.00102044	up	yes	protein_coding	chr3:45161122-45201186:-
INHBB	1.37276	2.97221e-05	0.00516761	up	yes	protein_coding	chr15:30996208-31003726:-
MYF6	1.31407	6.54403e-05	0.00883272	up	yes	protein_coding	chr5:100760487-100764767:-
DDIT3	1.27222	3.32087e-05	0.00552499	up	yes	protein_coding	chr5:22781192-22789825:-
FOS	1.23939	2.12847e-06	0.000671812	up	yes	protein_coding	chr7:98449508-98453576:+
KLF15	1.22903	9.67628e-05	0.01209	up	yes	protein_coding	chr7:53877818-53890568:-
SCN4B	1.21858	0.000111684	0.0134783	up	yes	protein_coding	chr9:45451478-45475563:-
MCRIP1	1.21216	4.56551e-08	2.46489e-05	up	yes	protein_coding	chr12:1137826-1144969:+
CEBPB	1.17887	0.000662117	0.0449801	up	yes	protein_coding	chr17:51722426-51724298:+
LRP11	1.16407	0.000123573	0.0145343	up	yes	protein_coding	chr1:16138873-16198970:+
NRAP	1.10611	0.000515234	0.0392957	up	yes	protein_coding	chr14:123926034-124018487:-
DUSP6	1.0936	0.000676587	0.045511	up	yes	protein_coding	chr5:93303519-93309678:+
IRF7	1.08473	0.000166951	0.0182536	up	yes	protein_coding	chr2:371133-375379:-
MIDN	1.08333	4.86704e-05	0.00742816	up	yes	protein_coding	chr2:77204017-77211864:-
ENSSSCG00000033858	1.06957	1.2385e-05	0.00273216	up	yes	protein_coding	chrY:6984332-6996322:-
KLHL40	1.06337	0.000575246	0.0411423	up	yes	protein_coding	chr13:26202677-26208785:+
SLC38A2	1.05813	0.000373272	0.0311303	up	yes	protein_coding	chr5:77113494-77127714:-
SLC2A4	1.05615	8.46055e-08	4.23358e-05	up	yes	protein_coding	chr12:52628450-52634974:+
ZBTB10	1.00047	0.000234913	0.0238165	up	yes	protein_coding	chr4:56138088-56174938:-
PPP1R10	0.998134	0.000425011	0.0343289	up	yes	protein_coding	chr7:23149933-23165456:-
FBLIM1	0.986996	0.000224774	0.023277	up	yes	protein_coding	chr6:74931820-74962295:+
PPP1R3G	0.985763	0.000213401	0.0224519	up	yes	protein_coding	chr7:2965061-3057806:+
ZFP36	0.947951	0.000104385	0.0128238	up	yes	protein_coding	chr6:48052137-48066259:+
RFTN1	0.942389	0.000318294	0.0285158	up	yes	protein_coding	chr13:3454449-3675078:-
AMPD2	0.939892	0.000459645	0.0361708	up	yes	protein_coding	chr4:110489904-110505105:-
ID1	0.929142	3.26496e-05	0.00552499	up	yes	protein_coding	chr17:35316620-35322100:+
ACOT11	0.924228	0.00066897	0.0451467	up	yes	protein_coding	chr6:157749921-157812999:-
SYNE3	0.91278	1.8129e-05	0.00363817	up	yes	protein_coding	chr7:116665429-116770312:-
RELL1	0.899238	0.000712485	0.0472574	up	yes	protein_coding	chr8:29118512-29190567:-
ENSSSCG00000031912	0.880792	0.00029645	0.0274179	up	yes	pseudogene	chr6:153685682-153687639:+
PDZRN3	0.87613	6.21239e-05	0.00861172	up	yes	protein_coding	chr13:54659589-54707478:-
CLIP4	0.870578	0.000155472	0.0174299	up	yes	protein_coding	chr3:110111153-110181161:-
KLHL21	0.863963	9.24069e-05	0.0116308	up	yes	protein_coding	chr6:67420622-67434812:-
ENSSSCG00000009631	0.847496	0.000138249	0.0159164	up	yes	protein_coding	chr14:6966861-7173561:-
HDAC5	0.828667	0.000225564	0.023277	up	yes	protein_coding	chr12:19077422-19123140:+
PPARA	0.827482	0.000534597	0.0400108	up	yes	protein_coding	chr5:3302755-3321091:-
DUSP1	0.817726	0.000622284	0.0433805	up	yes	protein_coding	chr16:51458262-51463541:+
OPTN	0.806292	0.000568086	0.0410382	up	yes	protein_coding	chr10:48530845-48582917:-
ENSSSCG00000020790	0.79733	0.00035221	0.0299338	up	yes	protein_coding	chr15:139260476-139264212:-
NOTCH4	0.783717	0.000575543	0.0411423	up	yes	protein_coding	chr7:24231884-24256141:-
CNKSR3	0.756881	0.000322663	0.0287815	up	yes	protein_coding	chr1:12297377-12395687:+
SUN2	0.737649	0.000622055	0.0433805	up	yes	protein_coding	chr5:9273131-9293258:+
DSP	0.719011	0.000546385	0.0403225	up	yes	protein_coding	chr7:4862565-4937363:+
MCL1	0.709941	0.000189145	0.0202109	up	yes	protein_coding	chr4:98527907-98568965:+
BRD2	0.709926	0.000750533	0.04845	up	yes	protein_coding	chr7:25150658-25165433:+
DUSP10	0.70156	0.000550869	0.0403734	up	yes	protein_coding	chr10:10866448-10921056:-
NSUN2	0.69487	0.000299161	0.0275228	up	yes	protein_coding	chr16:75335759-75367180:+
PATJ	0.680103	0.000138869	0.0159164	up	yes	protein_coding	chr6:150247296-150605912:-
NNT	0.644335	0.000500616	0.0386114	up	yes	protein_coding	chr16:28157280-28249540:+
MKNK2	0.590024	0.000342516	0.0295434	up	yes	protein_coding	chr2:76497190-76522877:+
MTX3	-1.06581	3.72101e-06	0.00104576	down	yes	protein_coding	chr2:88667294-88680947:-
JADE1	-1.08967	6.46698e-05	0.00880839	down	yes	protein_coding	chr8:96208985-96271257:-
FIGN	-1.11061	0.000745444	0.0483972	down	yes	protein_coding	chr15:70262091-70393957:-
ENSSSCG00000036877	-1.11381	0.000741417	0.0483124	down	yes	protein_coding	chr15:37901687-37957410:-
FAM212B	-1.14127	0.000235657	0.0238165	down	yes	protein_coding	chr4:108650566-108666462:+
OXTR	-1.19431	0.000204598	0.0216368	down	yes	protein_coding	chr13:65133970-65154790:-
ARNTL	-1.27072	3.76242e-05	0.00617518	down	yes	protein_coding	chr2:45894366-46025116:-
C2orf15	-1.50732	0.000526862	0.0400108	down	yes	protein_coding	chr3:55186961-55198128:-
DNAH11	-1.52432	3.98716e-05	0.00648391	down	yes	protein_coding	chr9:90423291-90767352:+
NEU3	-1.58556	5.68764e-09	3.64649e-06	down	yes	protein_coding	chr9:9314963-9338132:+
RGS14	-1.60592	2.25207e-05	0.00427669	down	yes	protein_coding	chr2:80571409-80590669:-
LTBP2	-1.90049	0.000235451	0.0238165	down	yes	protein_coding	chr7:97746110-97852479:-
TMEM139	-1.95671	0.000261834	0.024985	down	yes	protein_coding	chr18:6967036-6974114:-
CCDC146	-2.70951	0.000169437	0.0182957	down	yes	protein_coding	chr9:102787076-102919767:-
RASL11A	-2.75225	0.000308733	0.0280264	down	yes	protein_coding	chr11:4746520-4751090:+
U6	-3.0925	0.000647014	0.0443951	down	yes	snRNA	chr13:16943345-16943452:-
