# Supplementary material for: Min pig skeletal muscle response to cold stress
Source: PLoS One. 2022 Sep 26;17(9):e0274184. doi: 10.1371/journal.pone.0274184 (PMC9512212; doi:10.1371/journal.pone.0274184)
Supplement: S4 Table — (XLSX) [file pone.0274184.s006.xlsx]

## Sheet: Sheet1
Table S4 The differentially expressed mRNA between B vs C group
GeneName	Log2FoldChange	pval	padj	Up/Down	Significant	Biotype	Position
HGFAC	9.54811	1.30326e-05	0.00391761	up	yes	protein_coding	chr8:2077176-2085376:+
TREH	5.58541	0.000186021	0.0267255	up	yes	protein_coding	chr9:45949383-45965545:-
FOSL1	4.87067	4.75324e-08	7.73946e-05	up	yes	protein_coding	chr2:6430153-6439029:+
AREG	4.53339	0.000220335	0.0287008	up	yes	protein_coding	chr8:70417919-70429494:+
MMP25	4.52372	2.00993e-05	0.00545444	up	yes	protein_coding	chr3:39130781-39142303:-
HAS1	4.2611	4.93805e-05	0.0113511	up	yes	protein_coding	chr6:58307114-58313486:+
ENSSSCG00000029449	3.7453	5.75915e-05	0.0125031	up	yes	protein_coding	chr9:127464119-127481730:+
SLC11A1	3.72361	0.000165284	0.0244658	up	yes	protein_coding	chr15:120433736-120447490:+
TRIB3	3.66554	6.41747e-05	0.0136295	up	yes	protein_coding	chr17:34777324-34815987:-
SLCO4A1	3.47069	4.40302e-06	0.00186783	up	yes	protein_coding	chr17:61947595-61970779:+
PRSS36	3.44398	0.000116941	0.0205848	up	yes	protein_coding	chr3:17346240-17354453:+
SRXN1	3.34539	2.8332e-08	6.15089e-05	up	yes	protein_coding	chr17:34582410-34589300:+
CSF1	3.25867	1.07348e-06	0.000582634	up	yes	protein_coding	chr4:110176300-110198663:-
GPRC5A	3.17831	8.24643e-05	0.0163041	up	yes	protein_coding	chr5:59565408-59587289:-
TULP2	2.96245	0.000418124	0.0444007	up	yes	protein_coding	chr6:54177227-54185598:-
WNT9B	2.79938	0.000446382	0.0466246	up	yes	protein_coding	chr12:17709049-17733432:+
IL1R1	2.59185	9.51788e-05	0.0175443	up	yes	protein_coding	chr3:52192909-52234138:-
SLC28A1	2.50379	9.45391e-05	0.0175443	up	yes	protein_coding	chr7:52606449-52652954:-
CD209	2.45586	0.000191508	0.027115	up	yes	protein_coding	chr2:71394241-71398103:+
C11orf52	2.44157	4.49296e-06	0.00186783	up	yes	protein_coding	chr9:39647797-39655223:+
CPM	2.42598	0.000102203	0.0184902	up	yes	protein_coding	chr5:33168646-33264846:-
ANKRD1	2.3884	4.02931e-05	0.00958679	up	yes	protein_coding	chr14:102591057-102613145:-
ARID5B	2.37054	3.37628e-05	0.00845757	up	yes	protein_coding	chr14:65408598-65598485:+
MMP19	2.36576	0.000115754	0.0205611	up	yes	protein_coding	chr5:21278081-21289547:-
NNAT	2.35288	0.000224334	0.0288281	up	yes	protein_coding	chr17:40627090-40629518:+
ITGA5	2.32037	0.000183555	0.0265666	up	yes	protein_coding	chr5:19583451-19611209:-
PLAU	2.29542	0.000127613	0.0217002	up	yes	protein_coding	chr14:76629275-76635894:+
HSPA1L	2.23396	3.19793e-07	0.000217154	up	yes	protein_coding	chr7:23909960-23914517:-
SMIM3	2.16185	0.000109188	0.0195727	up	yes	protein_coding	chr2:151762591-151763922:+
HBEGF	2.15182	2.90815e-06	0.00127502	up	yes	protein_coding	chr2:142102458-142115196:-
RETREG1	2.10518	2.714e-07	0.000198257	up	yes	protein_coding	chr16:5726494-5879466:-
GADD45A	2.09057	0.000144551	0.0229624	up	yes	protein_coding	chr6:144938287-144944249:-
EVA1C	2.07733	0.000450998	0.0466246	up	yes	protein_coding	chr13:196067599-196173948:+
ITPKC	2.00569	6.20093e-06	0.00233	up	yes	protein_coding	chr6:48942974-48961783:+
TNFRSF1B	1.93576	1.92137e-05	0.00528755	up	yes	protein_coding	chr6:72195390-72231147:+
ICAM1	1.84328	8.69433e-05	0.0164931	up	yes	protein_coding	chr2:69097009-69108205:+
MAP3K8	1.81483	0.000227427	0.0288551	up	yes	protein_coding	chr10:40709927-40746355:-
LITAF	1.78009	0.00041439	0.0442446	up	yes	protein_coding	chr3:31523434-31579082:+
LIPG	1.77674	0.000443713	0.0466113	up	yes	protein_coding	chr1:99081904-99110876:+
RCAN1	1.76711	0.000480943	0.0491997	up	yes	protein_coding	chr13:198106257-198205629:-
MAFF	1.67606	0.000140326	0.0227585	up	yes	protein_coding	chr5:9683657-9695934:-
ENSSSCG00000003451	1.6504	1.19902e-05	0.00376506	up	yes	protein_coding	chr6:73018916-73049996:+
LONRF3	1.56322	0.000162514	0.0242394	up	yes	protein_coding	chrX:97493660-97548349:+
ABHD2	1.42202	0.000247422	0.0309896	up	yes	protein_coding	chr7:54655619-54776144:+
PLCXD2	1.40805	0.000335952	0.0378668	up	yes	protein_coding	chr13:148033701-148087744:-
TEP1	1.36137	0.000122082	0.0211094	up	yes	protein_coding	chr7:78491053-78530146:+
SLC19A2	1.34953	8.46895e-05	0.0163836	up	yes	protein_coding	chr4:81510128-81536464:+
BACH1	1.3133	9.58145e-08	0.000117007	up	yes	protein_coding	chr13:192656331-192697540:+
CDKN3	1.30259	0.000278364	0.0331958	up	yes	protein_coding	chr1:183792595-183809171:+
SLC25A33	1.21222	0.000140938	0.0227585	up	yes	protein_coding	chr6:69934795-69973264:+
TUBB2B	1.20807	1.62686e-05	0.0046746	up	yes	protein_coding	chr7:1908195-1955951:-
SEC14L1	1.12238	0.000301978	0.034708	up	yes	protein_coding	chr12:4441114-4486771:-
RELB	1.09934	8.04138e-06	0.00285674	up	yes	protein_coding	chr6:51444715-51480319:+
AMPD2	1.06805	2.94742e-05	0.00747918	up	yes	protein_coding	chr4:110489904-110505105:-
MAP3K14	0.988445	7.69561e-05	0.0158589	up	yes	protein_coding	chr12:18142322-18184103:+
LRP11	0.978752	0.000339221	0.0378745	up	yes	protein_coding	chr1:16138873-16198970:+
CD59	0.890709	8.32447e-05	0.0163041	up	yes	protein_coding	chr2:27186603-27207302:+
SOD2	0.847572	0.000205789	0.027923	up	yes	protein_coding	chr1:7679352-7691724:+
SMIM8	-0.799692	0.000337214	0.0378668	down	yes	protein_coding	chr1:55753933-55763969:+
ATRNL1	-0.964793	0.000188018	0.0268152	down	yes	protein_coding	chr14:125406897-126178840:+
PPP1R9A	-0.975968	2.22542e-05	0.00595651	down	yes	protein_coding	chr9:74634986-74938758:+
SLN	-1.01003	0.000158742	0.0239198	down	yes	protein_coding	chr9:36232968-36242436:-
COL15A1	-1.09319	0.000252585	0.0314348	down	yes	protein_coding	chr1:240710270-240829204:+
MTX3	-1.10875	8.62374e-06	0.00300892	down	yes	protein_coding	chr2:88667294-88680947:-
SPOCK2	-1.1545	4.99332e-07	0.000311197	down	yes	protein_coding	chr14:74937948-74968131:-
PAK1	-1.22252	0.000255767	0.0314644	down	yes	protein_coding	chr9:11826805-11972555:-
CHODL	-1.2827	0.000154615	0.0239198	down	yes	protein_coding	chr13:182633993-182828782:+
NCALD	-1.30063	0.000286976	0.0337785	down	yes	protein_coding	chr4:34924371-35369392:+
FGFR4	-1.32625	0.00015822	0.0239198	down	yes	protein_coding	chr2:80841543-80853791:-
ENSSSCG00000030801	-1.37901	0.000205287	0.027923	down	yes	protein_coding	chr4:127156735-127267369:+
OLFML2B	-1.38132	0.000289953	0.0339245	down	yes	protein_coding	chr4:88521893-88561010:+
CDO1	-1.38133	2.37273e-05	0.00626498	down	yes	protein_coding	chr2:119927724-119940951:-
RXRG	-1.45207	0.000134999	0.0225449	down	yes	protein_coding	chr4:85158144-85361531:+
MMP16	-1.45922	0.000279453	0.0331958	down	yes	protein_coding	chr4:48556967-48862985:+
IGFBP5	-1.46392	0.000266623	0.0325596	down	yes	protein_coding	chr15:118857471-118878593:-
ENSSSCG00000033997	-1.51084	0.00042944	0.0453559	down	yes	protein_coding	chr18:55961795-55967454:+
TSHR	-1.61053	8.19866e-07	0.000485435	down	yes	protein_coding	chr7:103768260-103926287:+
GRID2IP	-1.62829	1.86902e-07	0.000169455	down	yes	protein_coding	chr3:4667931-4698689:+
EMILIN3	-1.66574	0.000137587	0.0225908	down	yes	protein_coding	chr17:44008021-44014677:-
ADAMTSL1	-1.6836	1.83041e-05	0.00518325	down	yes	protein_coding	chr1:203935290-204383707:-
ENSSSCG00000031666	-1.68847	0.000361726	0.0397065	down	yes	protein_coding	chr2:8285393-8287704:+
PBX3	-1.70266	1.25056e-06	0.000626532	down	yes	protein_coding	chr1:266382571-266612865:+
MYH4	-1.73908	1.20572e-07	0.00013858	down	yes	protein_coding	chr12:55190601-55215951:-
RGS14	-1.74414	5.14655e-06	0.00205445	down	yes	protein_coding	chr2:80571409-80590669:-
IQCK	-1.83135	2.19174e-07	0.000186193	down	yes	protein_coding	chr3:25895965-26022886:-
NPPC	-1.90575	0.000200691	0.0278107	down	yes	protein_coding	chr15:132504688-132509673:-
ssc-mir-133a-1	-2.08904	0.000173265	0.0252644	down	yes	miRNA	chr17:61904781-61904883:+
ENHO	-2.24927	1.22828e-06	0.000626532	down	yes	protein_coding	chr10:32273086-32275177:+
COL8A2	-2.40595	0.000406798	0.0436726	down	yes	protein_coding	chr6:92244005-92262808:-
NCBP2-AS2	-2.48679	2.73961e-07	0.000198257	down	yes	protein_coding	chr13:133182549-133182848:-
LRRN3	-2.63217	7.82162e-05	0.0159194	down	yes	protein_coding	chr18:34425836-34465665:-
CSRNP3	-2.71081	0.000280327	0.0331958	down	yes	protein_coding	chr15:72018645-72232831:+
ENSSSCG00000000207	-2.76751	2.14714e-24	4.1953e-20	down	yes	protein_coding	chr5:15774938-15775449:+
TMEM139	-2.79792	2.5864e-06	0.00119619	down	yes	protein_coding	chr18:6967036-6974114:-
PCSK1N	-2.81666	2.37166e-06	0.00113024	down	yes	protein_coding	chrX:42946869-42952284:-
KCTD4	-3.06152	9.03301e-08	0.000117007	down	yes	protein_coding	chr11:22063993-22076405:+
LRTM1	-7.0421	2.42572e-05	0.00631949	down	yes	protein_coding	chr13:36868497-36881441:-
