# Supplementary material for: Min pig skeletal muscle response to cold stress
Source: PLoS One. 2022 Sep 26;17(9):e0274184. doi: 10.1371/journal.pone.0274184 (PMC9512212; doi:10.1371/journal.pone.0274184)
Supplement: S5 Table — (XLSM) [file pone.0274184.s007.xlsm]

## Sheet: Table S5
Table S5 Go analysis of differentially expressed up-regulated genes in A vs C
ID	Term	Ontology	m	M	m / M	n	N	n / N	E-ratio	P-value
GO:0032869	Cellular response to insulin stimulus	Biological Process	2	10	0.2	50	19742	0.00253267	78.968	0.000279245
GO:1904290	Negative regulation of mitotic DNA damage checkpoint	Biological Process	1	10	0.1	1	19742	5.07e-05	1974.2	0.000506534
GO:0043373	CD4-positive, alpha-beta T cell lineage commitment	Biological Process	1	10	0.1	1	19742	5.07e-05	1974.2	0.000506534
GO:0034230	Enkephalin processing	Biological Process	1	10	0.1	2	19742	0.000101307	987.1	0.00101284
GO:0046882	Negative regulation of follicle-stimulating hormone secretion	Biological Process	1	10	0.1	2	19742	0.000101307	987.1	0.00101284
GO:0032686	Negative regulation of hepatocyte growth factor production	Biological Process	1	10	0.1	2	19742	0.000101307	987.1	0.00101284
GO:0042418	Epinephrine biosynthetic process	Biological Process	1	10	0.1	2	19742	0.000101307	987.1	0.00101284
GO:0048002	Antigen processing and presentation of peptide antigen	Biological Process	1	10	0.1	2	19742	0.000101307	987.1	0.00101284
GO:0015861	Cytidine transport	Biological Process	1	10	0.1	2	19742	0.000101307	987.1	0.00101284
GO:0002032	Desensitization of G protein-coupled receptor signaling pathway by arrestin	Biological Process	1	10	0.1	3	19742	0.00015196	658.067	0.00151891
GO:0060309	Elastin catabolic process	Biological Process	1	10	0.1	3	19742	0.00015196	658.067	0.00151891
GO:0060279	Positive regulation of ovulation	Biological Process	1	10	0.1	3	19742	0.00015196	658.067	0.00151891
GO:0046881	Positive regulation of follicle-stimulating hormone secretion	Biological Process	1	10	0.1	3	19742	0.00015196	658.067	0.00151891
GO:0071875	Adrenergic receptor signaling pathway	Biological Process	1	10	0.1	4	19742	0.000202614	493.55	0.00202475
GO:1901098	Positive regulation of autophagosome maturation	Biological Process	1	10	0.1	5	19742	0.000253267	394.84	0.00253036
GO:1901642	Nucleoside transmembrane transport	Biological Process	1	10	0.1	6	19742	0.000303921	329.033	0.00303574
GO:0044381	Glucose import in response to insulin stimulus	Biological Process	1	10	0.1	6	19742	0.000303921	329.033	0.00303574
GO:0048743	Positive regulation of skeletal muscle fiber development	Biological Process	1	10	0.1	6	19742	0.000303921	329.033	0.00303574
GO:0015862	Uridine transport	Biological Process	1	10	0.1	6	19742	0.000303921	329.033	0.00303574
GO:1904504	Positive regulation of lipophagy	Biological Process	1	10	0.1	6	19742	0.000303921	329.033	0.00303574
GO:0032206	Positive regulation of telomere maintenance	Biological Process	1	10	0.1	9	19742	0.000455881	219.356	0.0045505
GO:0006940	Regulation of smooth muscle contraction	Biological Process	1	10	0.1	9	19742	0.000455881	219.356	0.0045505
GO:0010667	Negative regulation of cardiac muscle cell apoptotic process	Biological Process	1	10	0.1	10	19742	0.000506534	197.42	0.00505496
GO:0045741	Positive regulation of epidermal growth factor-activated receptor activity	Biological Process	1	10	0.1	11	19742	0.000557188	179.473	0.00555919
GO:0007190	Activation of adenylate cyclase activity	Biological Process	1	10	0.1	12	19742	0.000607841	164.517	0.00606319
GO:1904659	Glucose transmembrane transport	Biological Process	1	10	0.1	14	19742	0.000709148	141.014	0.0070705
GO:0097746	Blood vessel diameter maintenance	Biological Process	1	10	0.1	16	19742	0.000810455	123.388	0.00807689
GO:0032924	Activin receptor signaling pathway	Biological Process	1	10	0.1	17	19742	0.000861108	116.129	0.00857974
GO:0046676	Negative regulation of insulin secretion	Biological Process	1	10	0.1	19	19742	0.000962415	103.905	0.00958475
GO:0031638	Zymogen activation	Biological Process	1	10	0.1	19	19742	0.000962415	103.905	0.00958475
GO:0045663	Positive regulation of myoblast differentiation	Biological Process	1	10	0.1	20	19742	0.00101307	98.71	0.0100869
GO:0016540	Protein autoprocessing	Biological Process	1	10	0.1	22	19742	0.00111437	89.7364	0.0110906
GO:0030574	Collagen catabolic process	Biological Process	1	10	0.1	23	19742	0.00116503	85.8348	0.011592
GO:0051603	Proteolysis involved in cellular protein catabolic process	Biological Process	1	10	0.1	27	19742	0.00136764	73.1185	0.0135956
GO:0007173	Epidermal growth factor receptor signaling pathway	Biological Process	1	10	0.1	30	19742	0.0015196	65.8067	0.015096
GO:0009611	Response to wounding	Biological Process	1	10	0.1	34	19742	0.00172222	58.0647	0.0170932
GO:0006898	Receptor-mediated endocytosis	Biological Process	1	10	0.1	36	19742	0.00182352	54.8389	0.0180904
GO:0035914	Skeletal muscle cell differentiation	Biological Process	1	10	0.1	37	19742	0.00187418	53.3568	0.0185887
GO:0045444	Fat cell differentiation	Biological Process	1	10	0.1	53	19742	0.00268463	37.2491	0.0265303
GO:0032259	Methylation	Biological Process	1	10	0.1	57	19742	0.00288725	34.6351	0.0285066
GO:0009267	Cellular response to starvation	Biological Process	1	10	0.1	57	19742	0.00288725	34.6351	0.0285066
GO:0043086	Negative regulation of catalytic activity	Biological Process	1	10	0.1	83	19742	0.00420423	23.7855	0.041265
GO:0043410	Positive regulation of MAPK cascade	Biological Process	1	10	0.1	98	19742	0.00496404	20.1449	0.0485569
GO:0042583	Chromaffin granule	Cellular Component	1	10	0.1	4	19742	0.000202614	493.55	0.00202475
GO:0032593	Insulin-responsive compartment	Cellular Component	1	10	0.1	5	19742	0.000253267	394.84	0.00253036
GO:0072357	PTW/PP1 phosphatase complex	Cellular Component	1	10	0.1	8	19742	0.000405227	246.775	0.00404581
GO:0048471	Perinuclear region of cytoplasm	Cellular Component	2	10	0.2	388	19742	0.0196535	10.1763	0.0156194
GO:0030659	Cytoplasmic vesicle membrane	Cellular Component	1	10	0.1	47	19742	0.00238071	42.0043	0.023559
GO:0012505	Endomembrane system	Cellular Component	1	10	0.1	58	19742	0.0029379	34.0379	0.0290001
GO:0000781	Chromosome, telomeric region	Cellular Component	1	10	0.1	76	19742	0.00384966	25.9763	0.037845
GO:0005887	Integral component of plasma membrane	Cellular Component	2	10	0.2	716	19742	0.0362679	5.51453	0.0487295
GO:0004603	Phenylethanolamine N-methyltransferase activity	Molecular Function	1	10	0.1	1	19742	5.07e-05	1974.2	0.000506534
GO:0004941	Beta2-adrenergic receptor activity	Molecular Function	1	10	0.1	2	19742	0.000101307	987.1	0.00101284
GO:0015212	Cytidine transmembrane transporter activity	Molecular Function	1	10	0.1	2	19742	0.000101307	987.1	0.00101284
GO:0008083	Growth factor activity	Molecular Function	2	10	0.2	131	19742	0.0066356	30.1405	0.001899
GO:0005415	Nucleoside:sodium symporter activity	Molecular Function	1	10	0.1	4	19742	0.000202614	493.55	0.00202475
GO:0008170	N-methyltransferase activity	Molecular Function	1	10	0.1	4	19742	0.000202614	493.55	0.00202475
GO:0051380	Norepinephrine binding	Molecular Function	1	10	0.1	5	19742	0.000253267	394.84	0.00253036
GO:0015213	Uridine transmembrane transporter activity	Molecular Function	1	10	0.1	6	19742	0.000303921	329.033	0.00303574
GO:0005355	Glucose transmembrane transporter activity	Molecular Function	1	10	0.1	7	19742	0.000354574	282.029	0.00354089
GO:0004864	Protein phosphatase inhibitor activity	Molecular Function	1	10	0.1	24	19742	0.00121568	82.2583	0.0120933
GO:0005154	Epidermal growth factor receptor binding	Molecular Function	1	10	0.1	25	19742	0.00126634	78.968	0.0125943
GO:0004175	Endopeptidase activity	Molecular Function	1	10	0.1	26	19742	0.00131699	75.9308	0.0130951
GO:0004197	Cysteine-type endopeptidase activity	Molecular Function	1	10	0.1	51	19742	0.00258333	38.7098	0.0255408
GO:0042803	Protein homodimerization activity	Molecular Function	2	10	0.2	527	19742	0.0266944	7.49222	0.0277705
GO:0000981	DNA-binding transcription factor activity, RNA polymerase II-specific	Molecular Function	2	10	0.2	722	19742	0.0365718	5.4687	0.0494697
GO:0005179	Hormone activity	Molecular Function	1	10	0.1	100	19742	0.00506534	19.742	0.0495253
