# Supplementary material for: Min pig skeletal muscle response to cold stress
Source: PLoS One. 2022 Sep 26;17(9):e0274184. doi: 10.1371/journal.pone.0274184 (PMC9512212; doi:10.1371/journal.pone.0274184)
Supplement: S6 Table — (XLSX) [file pone.0274184.s008.xlsx]

## Sheet: Table S6
Table S6 Go analysis of differentially expressed up-regulated genes in B vs C
ID	Term	Ontology	m	M	m / M	n	N	n / N	E-ratio	P-value
GO:0001971	Negative regulation of activation of membrane attack complex	Biological Process	1	9	0.111111	1	19742	5.07e-05	2193.56	0.000455881
GO:0015861	Cytidine transport	Biological Process	1	9	0.111111	2	19742	0.000101307	1096.78	0.000911577
GO:1903955	Positive regulation of protein targeting to mitochondrion	Biological Process	1	9	0.111111	4	19742	0.000202614	548.389	0.00182241
GO:1901642	Nucleoside transmembrane transport	Biological Process	1	9	0.111111	6	19742	0.000303921	365.593	0.00273252
GO:0015862	Uridine transport	Biological Process	1	9	0.111111	6	19742	0.000303921	365.593	0.00273252
GO:0031639	Plasminogen activation	Biological Process	1	9	0.111111	9	19742	0.000455881	243.728	0.00409628
GO:0045741	Positive regulation of epidermal growth factor-activated receptor activity	Biological Process	1	9	0.111111	11	19742	0.000557188	199.414	0.00500454
GO:0030001	Metal ion transport	Biological Process	1	9	0.111111	12	19742	0.000607841	182.796	0.00545839
GO:0019430	Removal of superoxide radicals	Biological Process	1	9	0.111111	12	19742	0.000607841	182.796	0.00545839
GO:0042026	Protein refolding	Biological Process	1	9	0.111111	15	19742	0.000759801	146.237	0.00681884
GO:0032024	Positive regulation of insulin secretion	Biological Process	1	9	0.111111	16	19742	0.000810455	137.097	0.00727196
GO:0055072	Iron ion homeostasis	Biological Process	1	9	0.111111	16	19742	0.000810455	137.097	0.00727196
GO:0034620	Cellular response to unfolded protein	Biological Process	1	9	0.111111	18	19742	0.000911762	121.864	0.00817764
GO:0051085	Chaperone cofactor-dependent protein refolding	Biological Process	1	9	0.111111	27	19742	0.00136764	81.2428	0.0122441
GO:0007173	Epidermal growth factor receptor signaling pathway	Biological Process	1	9	0.111111	30	19742	0.0015196	73.1185	0.0135963
GO:0007339	Binding of sperm to zona pellucida	Biological Process	1	9	0.111111	37	19742	0.00187418	59.2853	0.0167451
GO:0000165	MAPK cascade	Biological Process	1	9	0.111111	55	19742	0.00278594	39.8828	0.0248008
GO:0032496	Response to lipopolysaccharide	Biological Process	1	9	0.111111	57	19742	0.00288725	38.4834	0.0256923
GO:0007049	Cell cycle	Biological Process	1	9	0.111111	80	19742	0.00405227	27.4194	0.035892
GO:0035335	Peptidyl-tyrosine dephosphorylation	Biological Process	1	9	0.111111	91	19742	0.00460946	24.105	0.0407365
GO:0007420	Brain development	Biological Process	1	9	0.111111	102	19742	0.00516665	21.5054	0.0455594
GO:0016192	Vesicle-mediated transport	Biological Process	1	9	0.111111	109	19742	0.00552122	20.1244	0.0486172
GO:0002199	Zona pellucida receptor complex	Cellular Component	1	9	0.111111	9	19742	0.000455881	243.728	0.00409628
GO:0008180	COP9 signalosome	Cellular Component	1	9	0.111111	26	19742	0.00131699	84.3675	0.011793
GO:0031225	Anchored component of membrane	Cellular Component	1	9	0.111111	28	19742	0.0014183	78.3413	0.012695
GO:0044297	Cell body	Cellular Component	1	9	0.111111	35	19742	0.00177287	62.673	0.0158463
GO:0005887	Integral component of plasma membrane	Cellular Component	2	9	0.222222	716	19742	0.0362679	6.12725	0.0399254
GO:0001848	Complement binding	Molecular Function	1	9	0.111111	2	19742	0.000101307	1096.78	0.000911577
GO:0015212	Cytidine transmembrane transporter activity	Molecular Function	1	9	0.111111	2	19742	0.000101307	1096.78	0.000911577
GO:0005415	Nucleoside:sodium symporter activity	Molecular Function	1	9	0.111111	4	19742	0.000202614	548.389	0.00182241
GO:0046873	Metal ion transmembrane transporter activity	Molecular Function	1	9	0.111111	4	19742	0.000202614	548.389	0.00182241
GO:0004784	Superoxide dismutase activity	Molecular Function	1	9	0.111111	5	19742	0.000253267	438.711	0.00227756
GO:0015213	Uridine transmembrane transporter activity	Molecular Function	1	9	0.111111	6	19742	0.000303921	365.593	0.00273252
GO:0005154	Epidermal growth factor receptor binding	Molecular Function	1	9	0.111111	25	19742	0.00126634	87.7422	0.0113417
GO:0051787	Misfolded protein binding	Molecular Function	1	9	0.111111	26	19742	0.00131699	84.3675	0.011793
GO:0008138	Protein tyrosine/serine/threonine phosphatase activity	Molecular Function	1	9	0.111111	32	19742	0.00162091	68.5486	0.0144969
GO:0044183	Protein folding chaperone	Molecular Function	1	9	0.111111	38	19742	0.00192483	57.7251	0.0171941
GO:0031072	Heat shock protein binding	Molecular Function	1	9	0.111111	40	19742	0.00202614	54.8389	0.0180918
GO:0106307	Protein threonine phosphatase activity	Molecular Function	1	9	0.111111	49	19742	0.00248202	44.7664	0.0221221
GO:0106306	Protein serine phosphatase activity	Molecular Function	1	9	0.111111	49	19742	0.00248202	44.7664	0.0221221
GO:0030145	Manganese ion binding	Molecular Function	1	9	0.111111	51	19742	0.00258333	43.0109	0.0230157
GO:0051082	Unfolded protein binding	Molecular Function	1	9	0.111111	89	19742	0.00450815	24.6467	0.0398573
GO:0004725	Protein tyrosine phosphatase activity	Molecular Function	1	9	0.111111	91	19742	0.00460946	24.105	0.0407365
