# Supplementary material for: Min pig skeletal muscle response to cold stress
Source: PLoS One. 2022 Sep 26;17(9):e0274184. doi: 10.1371/journal.pone.0274184 (PMC9512212; doi:10.1371/journal.pone.0274184)
Supplement: S7 Table — (XLS) [file pone.0274184.s009.xls]

## Sheet: Table S7
Table S7 Go analysis of differentially expressed down-regulated genes in A vs C
ID	Term	Ontology	m	M	m / M	n	N	n / N	E-ratio	P-value
GO:0060137	Maternal process involved in parturition	Biological Process	1	1	1	2	19742	0.000101307	9871	0.000101307
GO:0001992	Regulation of systemic arterial blood pressure by vasopressin	Biological Process	1	1	1	5	19742	0.000253267	3948.4	0.000253267
GO:0007565	Female pregnancy	Biological Process	1	1	1	16	19742	0.000810455	1233.88	0.000810455
GO:0045907	Positive regulation of vasoconstriction	Biological Process	1	1	1	19	19742	0.000962415	1039.05	0.000962415
GO:0005887	Integral component of plasma membrane	Cellular Component	1	1	1	716	19742	0.0362679	27.5726	0.0362679
GO:0004990	Oxytocin receptor activity	Molecular Function	1	1	1	2	19742	0.000101307	9871	0.000101307
GO:0005000	Vasopressin receptor activity	Molecular Function	1	1	1	8	19742	0.000405227	2467.75	0.000405227
GO:0042277	Peptide binding	Molecular Function	1	1	1	34	19742	0.00172222	580.647	0.00172222
