# Supplementary material for: Min pig skeletal muscle response to cold stress
Source: PLoS One. 2022 Sep 26;17(9):e0274184. doi: 10.1371/journal.pone.0274184 (PMC9512212; doi:10.1371/journal.pone.0274184)
Supplement: S8 Table — (XLSX) [file pone.0274184.s010.xlsx]

## Sheet: Table S8
Table S8 Go analysis of differentially expressed down-regulated genes in B vs C
ID	Term	Ontology	m	M	m / M	n	N	n / N	E-ratio	P-value
GO:1905229	Cellular response to thyrotropin-releasing hormone	Biological Process	1	5	0.2	1	19742	5.07e-05	3948.4	0.000253267
GO:1904588	Cellular response to glycoprotein	Biological Process	1	5	0.2	1	19742	5.07e-05	3948.4	0.000253267
GO:0038194	Thyroid-stimulating hormone signaling pathway	Biological Process	1	5	0.2	2	19742	0.000101307	1974.2	0.000506483
GO:0051447	Negative regulation of meiotic cell cycle	Biological Process	1	5	0.2	2	19742	0.000101307	1974.2	0.000506483
GO:0003419	Growth plate cartilage chondrocyte proliferation	Biological Process	1	5	0.2	3	19742	0.00015196	1316.13	0.000759647
GO:0060416	Response to growth hormone	Biological Process	1	5	0.2	3	19742	0.00015196	1316.13	0.000759647
GO:0003418	Growth plate cartilage chondrocyte differentiation	Biological Process	1	5	0.2	4	19742	0.000202614	987.1	0.00101276
GO:0022414	Reproductive process	Biological Process	1	5	0.2	4	19742	0.000202614	987.1	0.00101276
GO:1900194	Negative regulation of oocyte maturation	Biological Process	1	5	0.2	5	19742	0.000253267	789.68	0.00126582
GO:0007168	Receptor guanylyl cyclase signaling pathway	Biological Process	1	5	0.2	8	19742	0.000405227	493.55	0.0020247
GO:0048384	Retinoic acid receptor signaling pathway	Biological Process	1	5	0.2	10	19742	0.000506534	394.84	0.00253036
GO:0006182	CGMP biosynthetic process	Biological Process	1	5	0.2	12	19742	0.000607841	329.033	0.00303582
GO:0007190	Activation of adenylate cyclase activity	Biological Process	1	5	0.2	12	19742	0.000607841	329.033	0.00303582
GO:0043401	Steroid hormone mediated signaling pathway	Biological Process	1	5	0.2	14	19742	0.000709148	282.029	0.00354107
GO:0040014	Regulation of multicellular organism growth	Biological Process	1	5	0.2	19	19742	0.000962415	207.811	0.00480331
GO:0032526	Response to retinoic acid	Biological Process	1	5	0.2	21	19742	0.00106372	188.019	0.00530784
GO:0009755	Hormone-mediated signaling pathway	Biological Process	1	5	0.2	28	19742	0.0014183	141.014	0.00707211
GO:0048856	Anatomical structure development	Biological Process	1	5	0.2	33	19742	0.00167156	119.648	0.00833076
GO:0001503	Ossification	Biological Process	1	5	0.2	38	19742	0.00192483	103.905	0.00958814
GO:0009791	Post-embryonic development	Biological Process	1	5	0.2	58	19742	0.0029379	68.0759	0.0146049
GO:0006457	Protein folding	Biological Process	1	5	0.2	83	19742	0.00420423	47.5711	0.0208473
GO:0007166	Cell surface receptor signaling pathway	Biological Process	1	5	0.2	104	19742	0.00526796	37.9654	0.0260663
GO:0007189	Adenylate cyclase-activating G protein-coupled receptor signaling pathway	Biological Process	1	5	0.2	112	19742	0.00567318	35.2536	0.0280487
GO:0032982	Myosin filament	Cellular Component	1	5	0.2	5	19742	0.000253267	789.68	0.00126582
GO:0030016	Myofibril	Cellular Component	1	5	0.2	19	19742	0.000962415	207.811	0.00480331
GO:0005576	Extracellular region	Cellular Component	2	5	0.4	551	19742	0.02791	14.3318	0.00735238
GO:0016459	Myosin complex	Cellular Component	1	5	0.2	44	19742	0.00222875	89.7364	0.0110953
GO:0090575	RNA polymerase II transcription regulator complex	Cellular Component	1	5	0.2	76	19742	0.00384966	51.9526	0.0191026
GO:0016323	Basolateral plasma membrane	Cellular Component	1	5	0.2	146	19742	0.0073954	27.0438	0.0364378
GO:0004996	Thyroid-stimulating hormone receptor activity	Molecular Function	1	5	0.2	2	19742	0.000101307	1974.2	0.000506483
GO:0044323	Retinoic acid-responsive element binding	Molecular Function	1	5	0.2	3	19742	0.00015196	1316.13	0.000759647
GO:0051427	Hormone receptor binding	Molecular Function	1	5	0.2	5	19742	0.000253267	789.68	0.00126582
GO:0003707	Steroid hormone receptor activity	Molecular Function	1	5	0.2	13	19742	0.000658495	303.723	0.00328847
GO:0005520	Insulin-like growth factor binding	Molecular Function	1	5	0.2	18	19742	0.000911762	219.356	0.00455096
GO:0003774	Cytoskeletal motor activity	Molecular Function	1	5	0.2	23	19742	0.00116503	171.67	0.00581218
GO:0008528	G protein-coupled peptide receptor activity	Molecular Function	1	5	0.2	29	19742	0.00146895	136.152	0.00732394
GO:0004879	Nuclear receptor activity	Molecular Function	1	5	0.2	50	19742	0.00253267	78.968	0.0126006
GO:0005179	Hormone activity	Molecular Function	1	5	0.2	100	19742	0.00506534	39.484	0.0250739
GO:0038023	Signaling receptor activity	Molecular Function	1	5	0.2	106	19742	0.00536926	37.2491	0.0265622
GO:0005516	Calmodulin binding	Molecular Function	1	5	0.2	110	19742	0.00557188	35.8945	0.0275534
GO:0044877	Protein-containing complex binding	Molecular Function	1	5	0.2	135	19742	0.00683821	29.2474	0.03373
GO:0051015	Actin filament binding	Molecular Function	1	5	0.2	169	19742	0.00856043	23.3633	0.0420798
GO:0005102	Signaling receptor binding	Molecular Function	1	5	0.2	174	19742	0.0088137	22.692	0.0433028
