# Supplementary material for: Min pig skeletal muscle response to cold stress
Source: PLoS One. 2022 Sep 26;17(9):e0274184. doi: 10.1371/journal.pone.0274184 (PMC9512212; doi:10.1371/journal.pone.0274184)
Supplement: S9 Table — (XLSX) [file pone.0274184.s011.xlsx]

## Sheet: Sheet1
Table S9 The differentially expressed lncRNA in A vs C group
lncRNA	Log2FoldChange	pval	padj	Up/Down	Biotype	Position
MSTRG.103893	3.45743	3.2631e-05	0.00552499	up	linc	chr6:68653492-68663048:-
MSTRG.104152	3.66278	1.33823e-10	1.24796e-07	up	intronic	chr6:70372185-70386980:-
MSTRG.109149	4.40157	0.000756403	0.0484949	up	linc	chr6:153330289-153347931:-
MSTRG.11061	3.33932	2.88733e-12	3.9491e-09	up	linc	chr1:223750777-223754204:-
MSTRG.11064	2.34395	0.000167426	0.0182536	up	linc	chr1:223698432-223717838:-
MSTRG.111404	1.80043	0.000149091	0.0168992	up	intronic	chr7:23917295-23925544:-
MSTRG.111591	1.49588	0.000623769	0.0433805	up	intronic	chr7:27217705-27221784:+
MSTRG.113230	1.72492	0.000571613	0.0411423	up	intronic	chr7:52001765-52041652:+
MSTRG.113630	1.00984	0.000183156	0.0196735	up	intronic	chr7:56084820-56092273:+
MSTRG.115354	6.02648	0.000230678	0.023663	up	linc	chr7:88237963-88238836:+
MSTRG.116126	2.37902	1.53109e-05	0.00317291	up	linc	chr7:98413677-98425546:+
MSTRG.116129	4.26965	1.0999e-13	2.25656e-10	up	linc	chr7:98428683-98439148:+
MSTRG.116820	6.51897	1.61033e-05	0.00330375	up	linc	chr7:103174548-103180949:-
MSTRG.118191	9.33175	1.85287e-14	4.22372e-11	up	linc	chr8:16817628-16823948:+
MSTRG.120304	7.71709	5.42235e-07	0.000198652	up	linc	chr8:70382766-70385468:+
MSTRG.121115	4.86234	7.77134e-07	0.000274453	up	linc	chr8:82801907-82808361:+
MSTRG.123148	8.57458	0.000264997	0.0251368	up	intronic	chr8:119486283-119493166:-
MSTRG.123351	1.84689	0.000337704	0.0294823	up	antisense	chr8:121410323-121439863:+
MSTRG.12586	3.97124	0.000246301	0.0243598	up	linc	chr1:251198198-251209699:+
MSTRG.126711	2.43284	0.000513677	0.0392957	up	linc	chr9:13799116-13806448:-
MSTRG.127174	4.5331	4.4409e-06	0.00119881	up	intronic	chr9:41786363-41793252:-
MSTRG.130154	1.93199	1.06223e-05	0.00242142	up	linc	chr9:75294920-75321866:+
MSTRG.131243	4.06315	0.000256445	0.0248171	up	linc	chr9:122690379-122692627:-
MSTRG.131398	4.02423	4.62852e-18	2.37397e-14	up	linc	chr9:122604713-122633639:-
MSTRG.131927	5.96522	4.18803e-05	0.0066606	up	linc	chr9:130821663-130829994:-
MSTRG.131956	5.94937	2.91204e-05	0.00510627	up	linc	chr9:130801771-130820981:-
MSTRG.132070	3.64592	5.21713e-06	0.00132141	up	intronic	chr9:131371310-131426099:-
MSTRG.132686	5.7633	1.75609e-08	1.02937e-05	up	linc	chrAEMK02000247.1:19269-25968:-
MSTRG.133380	3.22777	5.74708e-05	0.00813153	up	linc	chrAEMK02000452.1:1840012-1843606:-
MSTRG.13757	2.08752	0.000530919	0.0400108	up	intronic	chr1:269239814-269240979:+
MSTRG.139951	3.51608	0.000377332	0.0312151	up	antisense	chrX:111227994-111230762:-
MSTRG.14891	2.61813	0.000108891	0.0132306	up	intronic	chr10:11112208-11119138:+
MSTRG.15408	4.02692	7.91052e-05	0.0102717	up	antisense	chr10:24461634-24465046:-
MSTRG.17359	2.64527	0.000239655	0.0241018	up	linc	chr10:56764373-56770961:-
MSTRG.17360	2.28352	1.31519e-06	0.0004352	up	linc	chr10:56765940-56775719:+
MSTRG.17828	3.77652	1.48175e-08	8.94104e-06	up	linc	chr10:66061358-66062313:+
MSTRG.17855	7.39988	1.88255e-07	8.21754e-05	up	linc	chr10:66402248-66406031:-
MSTRG.17862	3.13026	3.12522e-05	0.00538799	up	linc	chr10:66470243-66475965:-
MSTRG.17884	3.00676	5.46764e-05	0.00789958	up	antisense	chr10:66434421-66440422:+
MSTRG.18359	4.07065	0.000131793	0.0152761	up	intronic	chr11:2337688-2342451:-
MSTRG.18751	2.05706	0.00024903	0.0244454	up	intronic	chr11:7301166-7314131:-
MSTRG.19130	2.47155	1.20471e-17	4.1193e-14	up	intronic	chr11:8545105-8559780:+
MSTRG.1919	2.49636	2.77766e-06	0.000814092	up	intronic	chr1:28229701-28238354:+
MSTRG.19453	5.81466	0.000123977	0.0145343	up	linc	chr11:15034871-15038192:+
MSTRG.21570	1.21155	0.000762125	0.0485583	up	intronic	chr11:70943508-70946513:+
MSTRG.21713	2.77313	0.000714066	0.0472574	up	linc	chr11:71227435-71240104:+
MSTRG.22182	2.325	7.89274e-07	0.000274453	up	antisense	chr11:78702621-78707396:+
MSTRG.22467	1.43035	1.55608e-07	7.09436e-05	up	intronic	chr12:1646402-1651365:-
MSTRG.22694	1.23808	2.63661e-05	0.0047037	up	intronic	chr12:3255004-3268391:+
MSTRG.240	2.10599	0.000131402	0.0152761	up	linc	chr1:4946382-4951793:+
MSTRG.24929	8.46751	4.45769e-11	4.81336e-08	up	intronic	chr12:33131244-33135846:-
MSTRG.25025	1.13756	0.000119537	0.0141758	up	intronic	chr12:33549994-33647554:+
MSTRG.25030	1.20595	9.16527e-05	0.0116071	up	intronic	chr12:33647771-33689332:+
MSTRG.25189	3.67821	2.93554e-06	0.000848246	up	linc	chr12:34929473-34933358:-
MSTRG.29000	1.72512	0.000538262	0.0400108	up	antisense	chr13:26259068-26269989:+
MSTRG.29123	1.96679	9.86866e-05	0.0121967	up	linc	chr13:29558067-29564479:-
MSTRG.31811	1.23451	0.00024697	0.0243598	up	intronic	chr13:71646732-71649809:+
MSTRG.36053	1.69727	0.00054185	0.0401321	up	linc	chr13:136264104-136273903:-
MSTRG.3732	1.30542	0.000758957	0.048507	up	intronic	chr1:58008684-58015971:-
MSTRG.37568	3.02232	5.84779e-05	0.00821734	up	intronic	chr13:192508737-192516816:+
MSTRG.37569	5.75873	0.000308537	0.0280264	up	intronic	chr13:192511057-192513795:-
MSTRG.38526	4.44837	1.06012e-17	4.1193e-14	up	linc	chr14:1444824-1454165:+
MSTRG.38532	4.5385	3.33934e-05	0.00552499	up	linc	chr14:1488702-1496231:+
MSTRG.39843	2.5234	1.24485e-06	0.000418677	up	antisense	chr14:30317495-30320821:-
MSTRG.44404	3.92357	1.99052e-10	1.70157e-07	up	linc	chr14:102612168-102654991:+
MSTRG.48641	3.28135	1.25542e-05	0.00274002	up	antisense	chr15:55487197-55490828:-
MSTRG.50434	1.06185	0.000462059	0.0361817	up	linc	chr15:85062670-85186186:-
MSTRG.54159	2.70386	2.23481e-05	0.00427669	up	linc	chr16:20304349-20317565:+
MSTRG.54858	1.60758	0.000456267	0.036142	up	linc	chr16:33565685-33568709:+
MSTRG.55942	6.59869	8.3253e-06	0.00195144	up	antisense	chr16:47281951-47285309:-
MSTRG.56263	3.57363	1.82787e-15	5.35722e-12	up	linc	chr16:51422679-51457960:-
MSTRG.61210	3.84182	5.78118e-07	0.000208082	up	linc	chr18:5775054-5778735:-
MSTRG.61782	1.03858	0.000356875	0.0300594	up	intronic	chr18:10041074-10046710:+
MSTRG.62701	2.23767	1.35735e-11	1.63809e-08	up	intronic	chr18:19787839-19811213:+
MSTRG.62702	4.82996	3.4402e-11	3.92107e-08	up	linc	chr18:19787862-19789053:-
MSTRG.62924	2.4319	4.01373e-05	0.00648391	up	linc	chr18:32106312-32111707:+
MSTRG.64648	2.72175	0.000324335	0.0288055	up	linc	chr2:1023291-1025140:+
MSTRG.65366	2.30371	2.9629e-24	6.0787e-20	up	antisense	chr2:6740249-6796730:+
MSTRG.65525	3.3311	0.000404624	0.033205	up	intronic	chr2:7925153-7939079:+
MSTRG.67379	1.4535	2.37932e-05	0.0043702	up	intronic	chr2:44890638-44912979:+
MSTRG.67482	6.52459	0.000408786	0.0334129	up	linc	chr2:47340728-47342093:+
MSTRG.67677	2.75794	1.36251e-06	0.000443701	up	linc	chr2:49894712-49905658:+
MSTRG.69103	2.94195	2.53453e-06	0.000764681	up	antisense	chr2:71893978-71899781:-
MSTRG.70517	2.78803	4.62746e-05	0.00719219	up	linc	chr2:88552563-88561310:+
MSTRG.72468	2.69476	0.000710438	0.0472574	up	linc	chr2:102611850-102615219:+
MSTRG.73921	2.66339	1.82653e-05	0.00363817	up	linc	chr2:142095528-142102316:-
MSTRG.74277	7.17556	1.82302e-12	2.87701e-09	up	intronic	chr2:144930085-144934236:+
MSTRG.74766	1.64901	0.000579459	0.0412784	up	linc	chr2:151747944-151752853:+
MSTRG.75423	3.10573	0.000342724	0.0295434	up	linc	chr3:5446956-5463492:-
MSTRG.75963	1.58781	0.000345508	0.0296588	up	antisense	chr3:10039721-10061274:+
MSTRG.80413	2.14964	0.000665739	0.0450769	up	antisense	chr3:80110798-80120697:+
MSTRG.81166	3.89568	5.34978e-05	0.00783972	up	linc	chr3:96409429-96411560:+
MSTRG.81218	3.2227	0.000358808	0.0300594	up	linc	chr3:97269032-97274885:+
MSTRG.81224	5.06866	1.07508e-05	0.00242378	up	linc	chr3:97263287-97266601:+
MSTRG.81320	4.62613	1.8427e-22	1.26016e-18	up	antisense	chr3:96341729-96399083:-
MSTRG.82172	3.16861	6.75948e-09	4.20235e-06	up	intronic	chr3:111842801-111848136:-
MSTRG.82634	7.40724	1.89496e-10	1.6903e-07	up	linc	chr3:118427614-118431921:-
MSTRG.83017	1.54935	0.000460157	0.0361708	up	intronic	chr3:125391609-125404237:+
MSTRG.83888	5.83524	4.13456e-05	0.00662693	up	linc	chr4:12109194-12116237:+
MSTRG.83958	7.17129	4.8879e-05	0.00742816	up	linc	chr4:14225936-14227266:-
MSTRG.84118	3.87952	2.84773e-12	3.9491e-09	up	intronic	chr4:14486171-14491941:+
MSTRG.85913	1.93811	0.000332756	0.0292996	up	linc	chr4:53919642-53954298:+
MSTRG.86049	1.72283	1.03537e-05	0.0023867	up	intronic	chr4:56145069-56147808:-
MSTRG.86467	1.60957	0.000376461	0.0312151	up	intronic	chr4:65694098-65700794:-
MSTRG.86831	4.55195	1.48964e-05	0.0031445	up	linc	chr4:72402206-72403893:+
MSTRG.88875	1.17095	0.000735856	0.0482836	up	antisense	chr4:98567748-98577241:-
MSTRG.90996	4.28624	1.87357e-08	1.06772e-05	up	linc	chr4:130436961-130446932:+
MSTRG.93832	6.36826	0.000560328	0.0406208	up	intronic	chr5:33200846-33202007:-
MSTRG.95790	2.21951	0.000117875	0.01406	up	linc	chr5:65160893-65171976:+
MSTRG.96224	5.65101	2.27218e-05	0.00427669	up	linc	chr5:69988932-69997174:+
MSTRG.96557	5.77937	5.29365e-05	0.00783972	up	linc	chr5:77376549-77379318:-
MSTRG.97751	1.2536	6.04628e-05	0.00843846	up	linc	chr5:90825026-90839249:+
MSTRG.101311	-1.21422	1.50205e-05	0.0031445	down	intronic	chr6:42492392-42511295:+
MSTRG.104099	-2.58205	0.000658866	0.044908	down	linc	chr6:64693154-64704237:-
MSTRG.104127	-2.48548	7.67288e-10	6.05449e-07	down	linc	chr6:71166924-71174895:-
MSTRG.104356	-1.38782	0.000358966	0.0300594	down	intronic	chr6:75024119-75029462:+
MSTRG.109714	-1.10998	0.000353089	0.0299338	down	intronic	chr7:63718-71178:+
MSTRG.110095	-6.18363	7.66203e-05	0.0100124	down	linc	chr7:6818383-6819616:+
MSTRG.114225	-2.93499	0.000641081	0.0442842	down	intronic	chr7:67813812-67820678:-
MSTRG.115629	-1.52121	0.00059083	0.0419428	down	linc	chr7:92498123-92511954:+
MSTRG.11761	-1.94882	2.72899e-05	0.00482655	down	intronic	chr1:223953842-223965357:-
MSTRG.11770	-2.69116	3.33978e-07	0.000134351	down	linc	chr1:224208054-224230450:-
MSTRG.118534	-2.15073	0.0002671	0.0251368	down	linc	chr8:19714893-19719162:+
MSTRG.120597	-1.80714	1.12643e-06	0.000385164	down	antisense	chr8:72559018-72587867:-
MSTRG.121122	-2.27152	0.000604803	0.0426397	down	linc	chr8:82864980-82907074:+
MSTRG.121210	-1.1736	0.000447602	0.035593	down	intronic	chr8:84352786-84360043:-
MSTRG.121213	-1.19429	0.000246176	0.0243598	down	intronic	chr8:84322660-84329745:-
MSTRG.123187	-1.40925	0.000552317	0.0403734	down	linc	chr8:109921004-109929570:-
MSTRG.12562	-1.25273	0.00016423	0.0182126	down	intronic	chr1:250175866-250178186:-
MSTRG.127893	-1.83166	0.000108987	0.0132306	down	intronic	chr9:50596549-50605422:-
MSTRG.129600	-2.23061	2.23202e-07	9.54004e-05	down	intronic	chr9:77945684-77949937:+
MSTRG.129978	-1.41916	0.000190872	0.0202898	down	intronic	chr9:102417767-102427642:-
MSTRG.132137	-1.84906	2.24995e-06	0.000688955	down	antisense	chr9:133216363-133237640:+
MSTRG.132211	-1.90096	5.01087e-09	3.31623e-06	down	antisense	chr9:133200217-133215790:+
MSTRG.13229	-3.03134	0.000689663	0.046239	down	linc	chr1:264228129-264232477:-
MSTRG.13828	-1.22011	4.22658e-05	0.00667019	down	linc	chr1:271210847-271227194:+
MSTRG.13830	-2.66393	0.000598377	0.0423321	down	linc	chr1:271227427-271229857:+
MSTRG.139970	-1.19947	4.86089e-06	0.00126236	down	intronic	chrX:107186831-107211691:-
MSTRG.14112	-2.53824	8.95562e-08	4.37461e-05	down	linc	chr1:273556035-273560139:-
MSTRG.14695	-1.78074	3.33473e-05	0.00552499	down	intronic	chr10:12537668-12553367:+
MSTRG.15450	-1.80727	7.34296e-05	0.00971924	down	linc	chr10:25396075-25406498:-
MSTRG.16211	-1.14775	0.000508982	0.0391096	down	intronic	chr10:39687758-39699152:-
MSTRG.19132	-1.71062	0.000467227	0.0364473	down	linc	chr11:8352999-8359463:+
MSTRG.19827	-2.67834	4.76624e-05	0.00735219	down	intronic	chr11:15783599-15786430:+
MSTRG.20075	-1.8796	1.73993e-07	7.76007e-05	down	linc	chr11:22466368-22472888:-
MSTRG.23864	-1.34641	3.92e-07	0.000148931	down	antisense	chr12:19039844-19049625:+
MSTRG.3449	-1.20494	0.000629802	0.0436521	down	intronic	chr1:44181205-44184540:-
MSTRG.37247	-1.26344	0.000445919	0.035593	down	linc	chr13:181280410-181285718:+
MSTRG.37893	-2.16649	0.000731155	0.0482327	down	intronic	chr13:200465287-200525561:-
MSTRG.40923	-1.28679	8.52866e-05	0.0110046	down	intronic	chr14:46092710-46116086:+
MSTRG.40931	-1.2632	5.42355e-05	0.00789146	down	intronic	chr14:46192110-46208545:+
MSTRG.41474	-2.13772	2.22608e-06	0.000688955	down	linc	chr14:51345501-51353174:-
MSTRG.41564	-1.90324	5.46696e-08	2.8759e-05	down	intronic	chr14:50993743-51020876:-
MSTRG.42160	-1.65537	0.000533062	0.0400108	down	intronic	chr14:62712332-62734293:-
MSTRG.47203	-1.60769	3.51068e-07	0.000138455	down	linc	chr15:25077346-25086949:-
MSTRG.49161	-1.70507	0.000488542	0.0378224	down	intronic	chr15:70301530-70365097:-
MSTRG.50248	-1.40172	1.40967e-05	0.00301257	down	linc	chr15:81645933-81652389:-
MSTRG.50602	-1.52615	0.000534093	0.0400108	down	linc	chr15:88574734-88587679:-
MSTRG.51487	-1.12198	0.000753341	0.04845	down	intronic	chr15:101200951-101210611:-
MSTRG.54604	-3.82981	0.000116323	0.0139561	down	intronic	chr16:27882470-27885642:+
MSTRG.56355	-1.72019	1.1588e-05	0.00258413	down	intronic	chr16:48890279-48895938:-
MSTRG.56588	-1.10022	0.000283907	0.0264756	down	antisense	chr16:63132014-63181571:-
MSTRG.59074	-1.91495	0.000327525	0.0289634	down	antisense	chr17:35451839-35494709:-
MSTRG.59142	-1.61455	2.55733e-05	0.00464302	down	antisense	chr17:36811829-36832745:-
MSTRG.6098	-2.37197	3.57677e-07	0.000138455	down	linc	chr1:115715724-115718458:-
MSTRG.63052	-1.07269	0.000421158	0.0341521	down	intronic	chr18:33472506-33479585:+
MSTRG.67424	-1.65717	0.000161776	0.018038	down	intronic	chr2:42491348-42509357:+
MSTRG.67508	-1.03919	0.000315339	0.0283749	down	intronic	chr2:45908146-46024718:-
MSTRG.67511	-1.29737	8.9163e-05	0.0114329	down	intronic	chr2:45950144-45976510:-
MSTRG.7280	-3.118	2.76392e-07	0.000113409	down	linc	chr1:138249409-138257686:-
MSTRG.73004	-2.09896	1.25757e-07	5.8637e-05	down	intronic	chr2:128081281-128100847:-
MSTRG.76954	-1.27383	0.000713926	0.0472574	down	antisense	chr3:25295473-25311938:+
MSTRG.81812	-2.79268	5.34531e-05	0.00783972	down	intronic	chr3:106145328-106147832:-
MSTRG.82899	-4.38285	5.42207e-23	5.56196e-19	down	linc	chr3:124451995-124461143:-
MSTRG.82911	-3.60987	2.60679e-05	0.0046913	down	linc	chr3:124574339-124579796:-
MSTRG.82912	-3.72766	8.02966e-06	0.00191554	down	linc	chr3:124585533-124590083:-
MSTRG.82921	-3.17454	5.05292e-06	0.00129582	down	linc	chr3:124592095-124606549:-
MSTRG.84999	-1.68548	0.000619896	0.0433805	down	intronic	chr4:29980162-29983102:+
MSTRG.85022	-1.4879	0.000556713	0.0405019	down	intronic	chr4:32045644-32056545:-
MSTRG.85285	-2.59497	9.22501e-08	4.4014e-05	down	intronic	chr4:20194966-20200098:+
MSTRG.89016	-2.02743	7.45783e-05	0.009808	down	intronic	chr4:100024196-100057709:-
MSTRG.89542	-1.13388	1.84562e-06	0.000591638	down	linc	chr4:105893243-105910339:+
MSTRG.89921	-2.06275	0.00025784	0.024835	down	intronic	chr4:111105297-111107214:+
MSTRG.89981	-6.00189	0.000645472	0.0443951	down	linc	chr4:115038940-115146591:-
MSTRG.92828	-1.65702	0.000442121	0.0355708	down	linc	chr5:19216926-19222055:+
MSTRG.9766	-3.18369	0.000220758	0.0231075	down	intronic	chr1:189161162-189162431:-
