# Supplementary material for: Min pig skeletal muscle response to cold stress
Source: PLoS One. 2022 Sep 26;17(9):e0274184. doi: 10.1371/journal.pone.0274184 (PMC9512212; doi:10.1371/journal.pone.0274184)
Supplement: S10 Table — (XLSX) [file pone.0274184.s012.xlsx]

## Sheet: Sheet1
Table S10 The differentially expressed lncRNA in B vs C group
lncRNA	Log2FoldChange	pval	padj	Up/Down	Significant	Biotype	Position
MSTRG.103893	3.39327	7.71069e-05	0.0158589	up	yes	linc	chr6:68653492-68663048:-
MSTRG.11061	2.81057	9.38355e-07	0.00053925	up	yes	linc	chr1:223750777-223754204:-
MSTRG.111404	1.26805	0.00012772	0.0217002	up	yes	intronic	chr7:23917295-23925544:-
MSTRG.116129	3.87571	2.93649e-06	0.00127502	up	yes	linc	chr7:98428683-98439148:+
MSTRG.118191	8.67533	2.46245e-12	1.20284e-08	up	yes	linc	chr8:16817628-16823948:+
MSTRG.120304	7.14826	5.64881e-05	0.0125031	up	yes	linc	chr8:70382766-70385468:+
MSTRG.121115	5.09964	2.46938e-07	0.000198257	up	yes	linc	chr8:82801907-82808361:+
MSTRG.122198	1.5609	0.000152249	0.0237984	up	yes	linc	chr8:102421555-102430075:+
MSTRG.127015	5.9182	5.57349e-06	0.00217801	up	yes	intronic	chr9:20388880-20393120:+
MSTRG.130154	2.55594	3.61864e-05	0.00894996	up	yes	linc	chr9:75294920-75321866:+
MSTRG.131398	3.28472	7.18406e-10	2.28761e-06	up	yes	linc	chr9:122604713-122633639:-
MSTRG.131956	6.09174	0.000246873	0.0309896	up	yes	linc	chr9:130801771-130820981:-
MSTRG.132070	3.20576	2.63249e-06	0.00119619	up	yes	intronic	chr9:131371310-131426099:-
MSTRG.136460	2.13145	0.000316548	0.0359594	up	yes	linc	chrX:17766277-17862358:-
MSTRG.13757	1.99832	0.000388955	0.042221	up	yes	intronic	chr1:269239814-269240979:+
MSTRG.17047	4.06201	7.0292e-06	0.0025434	up	yes	antisense	chr10:51668010-51684028:-
MSTRG.17828	2.80935	0.000120537	0.0210283	up	yes	linc	chr10:66061358-66062313:+
MSTRG.17862	3.12996	0.000218999	0.0287008	up	yes	linc	chr10:66470243-66475965:-
MSTRG.22467	1.56051	0.00027767	0.0331958	up	yes	intronic	chr12:1646402-1651365:-
MSTRG.24929	7.96573	1.36064e-09	3.32319e-06	up	yes	intronic	chr12:33131244-33135846:-
MSTRG.25986	2.08107	1.26617e-05	0.00386557	up	yes	linc	chr12:47559778-47562889:+
MSTRG.29000	2.42344	5.78065e-08	8.68832e-05	up	yes	antisense	chr13:26259068-26269989:+
MSTRG.3732	1.60759	6.36041e-06	0.00234483	up	yes	intronic	chr1:58008684-58015971:-
MSTRG.37568	2.85607	1.87316e-05	0.00522852	up	yes	intronic	chr13:192508737-192516816:+
MSTRG.39034	3.40783	1.90799e-07	0.000169455	up	yes	antisense	chr14:11329877-11334571:-
MSTRG.39843	2.38044	1.18154e-05	0.00376506	up	yes	antisense	chr14:30317495-30320821:-
MSTRG.40092	1.71304	0.000277471	0.0331958	up	yes	intronic	chr14:32650472-32653591:+
MSTRG.4325	1.66276	0.000360389	0.0397065	up	yes	linc	chr1:76880304-76890418:+
MSTRG.44404	4.19107	0.000225738	0.0288281	up	yes	linc	chr14:102612168-102654991:+
MSTRG.50054	3.07991	0.000133694	0.0225193	up	yes	linc	chr15:75845511-75851376:-
MSTRG.50434	1.22204	4.0642e-05	0.00958679	up	yes	linc	chr15:85062670-85186186:-
MSTRG.50911	2.37288	8.81766e-06	0.0030226	up	yes	linc	chr15:94066369-94098340:-
MSTRG.52816	6.00494	3.27081e-07	0.000217154	up	yes	intronic	chr15:131539171-131549387:-
MSTRG.54159	2.64402	5.75878e-05	0.0125031	up	yes	linc	chr16:20304349-20317565:+
MSTRG.54160	2.22229	5.27993e-05	0.0119959	up	yes	linc	chr16:20308608-20324842:+
MSTRG.56246	5.5604	6.09396e-06	0.00233	up	yes	intronic	chr16:51377681-51384301:+
MSTRG.62702	3.66023	4.18046e-05	0.00972406	up	yes	linc	chr18:19787862-19789053:-
MSTRG.62924	2.2385	4.41724e-08	7.73946e-05	up	yes	linc	chr18:32106312-32111707:+
MSTRG.65525	1.77103	1.55631e-05	0.00457353	up	yes	intronic	chr2:7925153-7939079:+
MSTRG.67379	1.66317	0.000355625	0.0394804	up	yes	intronic	chr2:44890638-44912979:+
MSTRG.69103	2.70688	2.6056e-07	0.000198257	up	yes	antisense	chr2:71893978-71899781:-
MSTRG.73921	2.89577	5.09662e-07	0.000311197	up	yes	linc	chr2:142095528-142102316:-
MSTRG.74277	4.94733	6.97107e-05	0.014646	up	yes	intronic	chr2:144930085-144934236:+
MSTRG.75963	1.77793	5.48948e-05	0.0123286	up	yes	antisense	chr3:10039721-10061274:+
MSTRG.78384	1.45204	0.000467907	0.0481181	up	yes	intronic	chr3:44828674-44997127:+
MSTRG.81218	2.84798	0.000157506	0.0239198	up	yes	linc	chr3:97269032-97274885:+
MSTRG.81320	3.95093	1.80609e-15	1.76446e-11	up	yes	antisense	chr3:96341729-96399083:-
MSTRG.82172	1.28307	0.000256044	0.0314644	up	yes	intronic	chr3:111842801-111848136:-
MSTRG.82634	5.7059	1.21398e-05	0.00376506	up	yes	linc	chr3:118427614-118431921:-
MSTRG.83888	4.96634	0.000151382	0.0237984	up	yes	linc	chr4:12109194-12116237:+
MSTRG.90996	3.45249	0.000159147	0.0239198	up	yes	linc	chr4:130436961-130446932:+
MSTRG.95262	3.17924	0.000143033	0.0229076	up	yes	intronic	chr5:59583089-59584859:-
MSTRG.96557	4.03697	1.3716e-07	0.000148228	up	yes	linc	chr5:77376549-77379318:-
MSTRG.10445	-2.98095	5.15215e-06	0.00205445	down	yes	linc	chr1:204383972-204413166:+
MSTRG.110416	-3.58551	1.09595e-05	0.00356895	down	yes	intronic	chr7:9977345-9978640:+
MSTRG.11770	-1.58737	0.000170727	0.0250814	down	yes	linc	chr1:224208054-224230450:-
MSTRG.119667	-1.97946	1.44139e-07	0.000148228	down	yes	intronic	chr8:47098029-47124248:+
MSTRG.140331	-1.64731	0.000222871	0.0288281	down	yes	intronic	chrX:121834934-121912513:+
MSTRG.18219	-2.18747	8.33479e-05	0.0163041	down	yes	intronic	chr11:2602022-2612389:+
MSTRG.2023	-1.96115	1.03978e-06	0.000580463	down	yes	linc	chr1:30776370-30801321:+
MSTRG.2077	-1.30245	4.16892e-08	7.73946e-05	down	yes	intronic	chr1:30536109-30554653:-
MSTRG.2080	-1.17892	9.83718e-05	0.0179634	down	yes	intronic	chr1:30554715-30563019:-
MSTRG.28204	-2.83031	1.18465e-06	0.000625594	down	yes	antisense	chr13:16862223-16865705:-
MSTRG.28484	-2.98823	0.00020285	0.0279118	down	yes	linc	chr13:21222849-21226051:+
MSTRG.28496	-2.42354	3.33417e-07	0.000217154	down	yes	linc	chr13:21354803-21362704:+
MSTRG.31940	-3.2698	8.19552e-10	2.28761e-06	down	yes	linc	chr13:75843210-75847022:+
MSTRG.32460	-2.19116	3.78036e-05	0.00923306	down	yes	linc	chr13:86258797-86260989:-
MSTRG.37890	-1.70535	0.000368532	0.0402277	down	yes	intronic	chr13:200414382-200416777:-
MSTRG.39482	-1.6908	4.07239e-05	0.00958679	down	yes	intronic	chr14:20807147-20823232:-
MSTRG.40931	-1.76528	1.0234e-11	3.99924e-08	down	yes	intronic	chr14:46192110-46208545:+
MSTRG.41564	-1.48309	0.000211824	0.0282834	down	yes	intronic	chr14:50993743-51020876:-
MSTRG.42470	-1.76023	0.000136191	0.0225511	down	yes	intronic	chr14:63544016-63548446:-
MSTRG.42803	-1.658	9.17442e-08	0.000117007	down	yes	intronic	chr14:74955017-75111041:-
MSTRG.45545	-2.48441	2.15143e-13	1.40123e-09	down	yes	linc	chr14:121133484-121140404:-
MSTRG.57811	-3.17198	9.67161e-06	0.00322384	down	yes	antisense	chr17:10761097-10770175:+
MSTRG.59074	-1.92855	8.64797e-05	0.0164931	down	yes	antisense	chr17:35451839-35494709:-
MSTRG.61514	-2.62216	8.34436e-05	0.0163041	down	yes	antisense	chr18:8173985-8198279:+
MSTRG.714	-1.49026	0.000298115	0.0346718	down	yes	linc	chr1:15839672-15867222:-
MSTRG.77009	-1.16411	1.69511e-07	0.000165604	down	yes	intronic	chr3:13566434-13985245:+
MSTRG.77014	-1.60429	0.00022	0.0287008	down	yes	intronic	chr3:13938981-13992192:+
MSTRG.77015	-2.18594	2.69644e-05	0.00693234	down	yes	intronic	chr3:13941258-14000357:+
MSTRG.77019	-1.73242	2.30665e-06	0.00112674	down	yes	intronic	chr3:14033084-14047776:+
MSTRG.7861	-1.44787	0.000197977	0.0278107	down	yes	linc	chr1:156735433-156747026:+
MSTRG.84002	-2.95438	6.30457e-05	0.0135368	down	yes	linc	chr4:15417678-15420396:+
MSTRG.85285	-1.89907	0.000212277	0.0282834	down	yes	intronic	chr4:20194966-20200098:+
MSTRG.85645	-2.16114	0.000448812	0.0466246	down	yes	intronic	chr4:42315927-42317712:+
MSTRG.86418	-1.60274	0.000314439	0.0359287	down	yes	intronic	chr4:64285918-64296584:+
MSTRG.87914	-4.7214	9.73471e-06	0.00322384	down	yes	linc	chr4:86930265-86932069:+
MSTRG.96321	-1.10642	8.94685e-05	0.0168089	down	yes	linc	chr5:67916808-67945032:+
MSTRG.96596	-1.43227	0.00040304	0.0435083	down	yes	intronic	chr5:77465876-77472255:-
MSTRG.96606	-2.51272	1.56828e-05	0.00457353	down	yes	linc	chr5:77918971-77936554:-
