# Supplementary material for: Min pig skeletal muscle response to cold stress
Source: PLoS One. 2022 Sep 26;17(9):e0274184. doi: 10.1371/journal.pone.0274184 (PMC9512212; doi:10.1371/journal.pone.0274184)
Supplement: S11 Table — (XLSX) [file pone.0274184.s013.xlsx]

## Sheet: Sheet1
Table S11 Top 10 upregulated and downregulated lncRNAs in chronic low-temperature acclimation group
Gene	Log2FC	P value	FDR	Categories	Biotype	Position
MSTRG.118191	9.332	1.85e-14	4.22e-11	up	linc	chr8:16817628-16823948:+
MSTRG.123148	8.575	0.000265	0.0251	up	intronic	chr8:119486283-119493166:-
MSTRG.24929	8.468	4.46e-11	4.81e-08	up	intronic	chr12:33131244-33135846:-
MSTRG.120304	7.717	5.42e-07	0.000199	up	linc	chr8:70382766-70385468:+
MSTRG.82634	7.407	1.89e-10	1.69e-07	up	linc	chr3:118427614-118431921:-
MSTRG.17855	7.4	1.88e-07	8.22e-05	up	linc	chr10:66402248-66406031:-
MSTRG.74277	7.176	1.82e-12	2.88e-09	up	intronic	chr2:144930085-144934236:+
MSTRG.83958	7.171	4.89e-05	0.00743	up	linc	chr4:14225936-14227266:-
MSTRG.55942	6.599	8.33e-06	0.00195	up	antisense	chr16:47281951-47285309:-
MSTRG.67482	6.525	0.000409	0.0334	up	linc	chr2:47340728-47342093:+
MSTRG.110095	-6.184	7.66e-05	0.01	down	linc	chr7:6818383-6819616:+
MSTRG.89981	-6.002	0.000645	0.0444	down	linc	chr4:115038940-115146591:-
MSTRG.82899	-4.383	5.42e-23	5.56e-19	down	linc	chr3:124451995-124461143:-
MSTRG.54604	-3.83	0.000116	0.014	down	intronic	chr16:27882470-27885642:+
MSTRG.82912	-3.728	8.03e-06	0.00192	down	linc	chr3:124585533-124590083:-
MSTRG.82911	-3.61	2.61e-05	0.00469	down	linc	chr3:124574339-124579796:-
MSTRG.9766	-3.184	0.000221	0.0231	down	intronic	chr1:189161162-189162431:-
MSTRG.82921	-3.175	5.05e-06	0.0013	down	linc	chr3:124592095-124606549:-
MSTRG.7280	-3.118	2.76e-07	0.000113	down	linc	chr1:138249409-138257686:-
MSTRG.13229	-3.031	0.00069	0.0462	down	linc	chr1:264228129-264232477:-
