# Supplementary material for: Min pig skeletal muscle response to cold stress
Source: PLoS One. 2022 Sep 26;17(9):e0274184. doi: 10.1371/journal.pone.0274184 (PMC9512212; doi:10.1371/journal.pone.0274184)
Supplement: S12 Table — (XLSX) [file pone.0274184.s014.xlsx]

## Sheet: Sheet1
Table S12 Top 10 upregulated and downregulated lncRNAs in acute short cold stress group
Gene	Log2FC	P value	FDR	Categories	Biotype	Position
MSTRG.118191	8.675	2.46e-12	1.2e-08	up	linc	chr8:16817628-16823948:+
MSTRG.24929	7.966	1.36e-09	3.32e-06	up	intronic	chr12:33131244-33135846:-
MSTRG.120304	7.148	5.65e-05	0.0125	up	linc	chr8:70382766-70385468:+
MSTRG.131956	6.092	0.000247	0.031	up	linc	chr9:130801771-130820981:-
MSTRG.52816	6.005	3.27e-07	0.000217	up	intronic	chr15:131539171-131549387:-
MSTRG.127015	5.918	5.57e-06	0.00218	up	intronic	chr9:20388880-20393120:+
MSTRG.82634	5.706	1.21e-05	0.00377	up	linc	chr3:118427614-118431921:-
MSTRG.56246	5.56	6.09e-06	0.00233	up	intronic	chr16:51377681-51384301:+
MSTRG.121115	5.1	2.47e-07	0.000198	up	linc	chr8:82801907-82808361:+
MSTRG.83888	4.966	0.000151	0.0238	up	linc	chr4:12109194-12116237:+
MSTRG.87914	-4.721	9.73e-06	0.00322	down	linc	chr4:86930265-86932069:+
MSTRG.110416	-3.586	1.1e-05	0.00357	down	intronic	chr7:9977345-9978640:+
MSTRG.31940	-3.27	8.2e-10	2.29e-06	down	linc	chr13:75843210-75847022:+
MSTRG.57811	-3.172	9.67e-06	0.00322	down	antisense	chr17:10761097-10770175:+
MSTRG.28484	-2.988	0.000203	0.0279	down	linc	chr13:21222849-21226051:+
MSTRG.10445	-2.981	5.15e-06	0.00205	down	linc	chr1:204383972-204413166:+
MSTRG.84002	-2.954	6.3e-05	0.0135	down	linc	chr4:15417678-15420396:+
MSTRG.28204	-2.83	1.18e-06	0.000626	down	antisense	chr13:16862223-16865705:-
MSTRG.61514	-2.622	8.34e-05	0.0163	down	antisense	chr18:8173985-8198279:+
MSTRG.96606	-2.513	1.57e-05	0.00457	down	linc	chr5:77918971-77936554:-
